# Supplementary material for: Unpacking the mechanisms of self-regulated learning: How motivation translates into reading benefits for EFL adolescents
Source: Front Psychol. 2026 Mar 31;17:1747968. doi: 10.3389/fpsyg.2026.1747968 (PMC13076252; doi:10.3389/fpsyg.2026.1747968)
Supplement: Supplementary file 2 [file Data_Sheet_1.xlsx]

## Sheet: Sheet1
No.	Grade	Gender	1. I experience joy and satisfaction when reading English articles.	2. Reading English articles is like enjoying an exciting movie or novel.	3. English reading is valuable and meaningful to me.	4. I learn English reading because it holds significant weight in the middle school exam, rather than out of interest.	5. I study English reading because good grades can lead to rewards.	6. I believe in myself that I can master English reading.	7. When reading English articles, I can fully immerse myself and forget everything around me.	8. Before reading English texts, I prepare thoroughly by looking up unfamiliar words.	9. When reading English articles, I usually have clear goals and questions in mind.	10. I actively participate in discussions and express my opinions in English reading class.	11. In English reading class, I actively answer the teacher's questions.	12. After class, I discuss questions about the articles with my teacher or classmates.	13. I am willing to spend my free time reading English articles that interest me.	14. In English reading class, I can communicate with my classmates using the words and sentences I've learned.	15. In English reading class, I can share my ideas using different English expressions.	16. In English reading class, I like to come up with different possible answers to open-ended questions from the teacher.	17. In English reading class, I try to consider different ideas before forming my own opinion.	18. When reading in English, I connect what I already know with new information to better understand it.	19. I use knowledge from other subjects to help me solve problems I meet in English reading.	20. In English reading class, I can organize what I've learned using tables or mind maps.	21. When reading in English, I guess the meaning of new words from the context.	22. When reading in English, I predict how the story will develop based on what I've read.	23. When reading in English, I try to figure out the author's purpose based on the text.	24. When reading in English, if I meet a difficult sentence, I analyze its grammar to help me understand it.	25. In English reading class, I have questioned the ideas or content in the articles.	26. In English reading class, I have questioned mistakes made by the teacher.	27. In English reading class, I compare my own ideas with others' views to improve my understanding.	28. In English reading class, when working with classmates on reading tasks, I actively participate in group work and discussions.	29. When discussing in English reading class, I share my ideas with others.	30. When discussing in English reading class, I listen carefully to others' ideas and opinions.	31. In English reading class, working with classmates helps me solve difficult problems.	32. In English reading class, I can focus my attention to stay productive in class.	33. When I can't solve a problem in English reading, I actively ask the teacher for help.	34. In learning English reading, I often set goals and make plans for myself.	35. When learning English reading, I compare my learning methods and ideas with others to improve my own approach.	36. When learning English reading, I often reflect on my learning to identify my strengths and weaknesses.	37. When learning English reading, I evaluate my own progress and adjust my learning methods based on how well I'm doing.	38. Learning English reading has improved my reading knowledge and skills.	39. Learning English reading has enhanced my self-directed learning ability.	40. Learning English reading has improved my ability to find and understand information.	41. Learning English reading has sharpened my critical thinking skills.	42. Learning English reading has helped me work better with others.	43. Learning English reading has made me more confident in learning English.	44. Learning English reading has increased my interest in English reading.
1	7	Female	2	2	3	3	4	4	3	4	4	3	4	2	3	4	3	4	5	3	4	2	5	5	4	4	4	4	4	4	3	3	3	2	3	3	3	3	3	3	3	3	3	3	3	3
2	7	Male	1	3	5	2	1	3	2	2	4	4	5	3	2	4	4	4	4	3	3	3	4	2	3	3	3	3	4	3	4	3	3	3	3	3	3	3	4	3	2	2	2	2	1	2
3	7	Male	5	5	5	1	3	5	5	5	5	5	5	5	5	5	5	5	5	5	5	5	4	5	5	5	3	3	5	5	5	5	5	5	5	5	5	5	5	5	5	5	5	5	5	5
4	7	Male	4	4	4	2	2	4	3	4	4	3	3	3	4	3	3	3	3	4	4	4	4	4	4	4	3	1	4	4	4	4	4	4	4	4	4	4	4	4	4	4	4	4	4	4
5	7	Female	1	1	1	5	3	2	1	4	4	1	1	1	4	3	3	1	1	3	2	3	3	5	5	3	5	3	3	3	3	3	2	3	1	3	3	3	3	3	3	3	3	3	3	1
6	7	Female	3	2	2	4	1	1	2	4	3	4	1	2	4	1	3	3	2	2	1	1	2	3	1	3	5	5	2	2	1	4	2	4	4	3	2	2	3	3	3	3	3	1	1	2
7	7	Female	5	5	5	3	3	5	4	4	4	5	5	4	4	5	5	4	4	5	4	4	5	5	5	5	3	3	5	4	3	3	3	5	4	3	5	3	5	5	5	5	5	5	5	5
8	7	Male	3	4	5	2	2	2	2	1	1	1	1	1	1	1	1	5	5	5	5	5	5	5	5	5	5	5	5	5	5	5	5	5	5	5	5	5	5	5	5	5	5	5	5	5
9	7	Female	3	3	4	5	4	4	4	3	4	2	2	4	3	4	3	4	5	4	5	3	5	5	5	4	4	3	4	3	3	3	3	4	3	3	3	4	3	4	4	4	4	4	4	4
10	7	Female	2	2	4	3	2	3	3	4	4	2	2	4	2	5	1	3	3	4	4	3	4	5	4	3	4	4	4	5	4	4	4	4	2	3	3	3	3	4	4	4	4	4	4	4
11	7	Female	4	5	5	1	1	5	5	5	3	5	2	3	5	5	4	4	5	5	5	3	5	5	5	5	1	1	5	1	5	5	5	5	5	5	5	5	4	5	5	5	4	5	3	5
12	7	Male	4	5	5	3	2	5	4	3	4	3	3	4	5	3	3	3	3	4	3	3	5	5	3	3	3	3	3	4	3	4	5	3	3	4	4	4	5	5	5	5	5	5	5	5
13	7	Female	4	4	3	2	3	4	3	2	5	2	1	3	2	4	3	3	2	4	3	2	5	4	2	5	3	3	2	5	4	4	4	4	4	4	3	4	3	4	4	4	4	4	4	3
14	7	Female	5	4	5	2	2	4	4	2	5	2	4	4	4	5	5	4	4	4	4	3	5	5	5	5	2	3	4	4	5	5	5	4	4	3	4	4	5	5	5	5	5	5	5	5
15	7	Female	3	3	4	3	4	4	3	3	3	3	3	3	3	3	3	4	3	4	3	4	3	4	3	4	3	4	3	4	3	4	3	4	3	4	3	4	3	4	3	4	3	4	3	4
16	7	Male	3	3	3	1	4	4	3	4	5	3	3	3	3	5	3	5	3	5	5	3	5	2	2	5	5	5	5	5	5	5	5	5	5	4	4	5	4	4	5	5	5	5	4	3
17	7	Female	4	4	5	2	1	4	3	5	4	3	4	3	4	4	3	3	3	4	4	4	5	5	5	4	3	3	4	4	5	5	4	4	3	5	4	5	5	5	5	5	5	5	5	5
18	7	Female	3	3	3	2	2	4	2	3	4	4	2	4	4	4	4	3	3	4	4	4	4	4	4	4	3	3	4	4	4	4	4	3	3	3	3	4	4	4	4	4	4	4	4	4
19	7	Female	4	4	4	3	1	4	3	3	5	4	4	4	3	4	4	3	4	4	4	3	3	3	3	3	2	3	4	4	5	5	5	4	3	3	4	4	4	4	4	4	4	4	4	4
20	7	Female	1	3	2	4	1	4	2	3	4	3	2	1	2	1	2	1	2	2	3	2	3	2	1	1	4	3	3	2	2	3	3	3	3	2	3	2	2	4	4	4	3	3	3	3
21	7	Male	3	5	5	3	1	5	2	5	5	4	3	1	3	1	3	3	5	5	1	1	5	5	5	4	4	1	5	4	3	4	3	3	4	3	4	3	4	3	5	5	5	5	5	5
22	7	Female	3	2	4	3	4	4	2	5	5	3	3	3	4	3	3	3	3	4	4	4	4	4	4	4	4	3	3	4	3	5	5	4	3	3	3	4	4	4	4	4	4	4	4	4
23	7	Male	2	2	3	5	1	5	5	4	4	4	2	3	2	5	4	3	3	4	1	2	5	4	5	3	4	3	5	5	4	4	5	3	2	2	2	3	5	5	5	5	5	1	4	3
24	7	Female	4	3	4	3	3	5	4	3	5	3	3	3	3	3	3	3	3	4	3	2	5	5	5	5	1	1	3	4	3	4	4	4	2	2	2	2	2	4	2	2	2	2	4	2
25	7	Male	5	4	5	1	1	5	3	5	5	4	3	3	4	5	4	3	4	5	5	5	5	5	5	5	5	5	5	5	5	5	5	5	4	4	5	4	5	5	5	5	5	5	5	5
26	7	Female	2	3	3	4	1	3	2	2	3	3	3	2	3	2	2	2	3	4	4	2	4	4	4	3	3	3	3	3	3	4	4	3	3	3	3	2	3	4	3	4	4	3	2	3
27	7	Female	4	4	4	1	1	4	3	2	4	4	3	3	3	3	3	3	4	4	3	3	4	4	4	4	2	2	4	3	4	4	4	5	3	3	5	4	4	4	4	4	4	4	5	4
28	7	Male	4	4	4	3	4	3	3	4	4	4	4	4	3	3	2	4	4	4	4	3	5	5	3	3	2	2	3	2	4	4	4	4	4	4	4	4	4	4	4	4	4	4	4	4
29	7	Male	5	2	4	1	1	5	3	4	4	4	5	4	1	5	5	5	5	5	5	5	5	5	5	5	5	3	3	3	5	5	5	5	5	5	5	5	5	5	5	5	5	5	5	5
30	7	Female	3	4	4	2	1	4	2	4	3	3	1	4	3	3	3	2	3	4	4	2	4	4	4	4	4	2	4	3	2	3	3	3	3	3	3	4	3	2	3	4	4	4	4	4
31	7	Female	2	2	3	5	5	4	3	4	4	3	3	3	2	2	2	3	3	3	4	4	4	4	3	2	2	1	3	4	4	4	4	4	4	4	3	3	3	3	3	3	2	2	2	2
32	7	Male	2	2	5	4	2	3	1	2	2	2	2	2	2	2	2	2	2	2	4	1	5	4	2	2	4	4	2	2	2	2	2	2	2	2	2	2	5	5	5	5	5	5	2	2
33	7	Female	2	2	3	4	3	3	3	4	2	2	2	3	2	3	2	2	2	3	2	1	2	3	2	2	1	1	3	1	2	3	2	4	3	3	2	3	2	3	3	4	4	3	2	1
34	7	Female	5	5	5	1	1	5	5	5	5	5	4	4	4	5	5	4	4	5	5	5	5	5	5	5	5	5	5	5	5	5	5	5	5	5	4	4	4	4	4	4	4	5	5	5
35	7	Male	4	3	4	2	1	3	2	2	5	2	1	2	1	4	3	3	5	5	5	5	5	5	5	5	5	4	3	5	4	5	3	5	4	3	3	5	3	5	3	4	3	5	4	3
36	7	Female	4	4	5	1	1	4	2	5	5	3	2	2	2	3	3	2	2	2	4	4	5	5	5	4	4	4	3	3	4	4	4	4	3	5	4	4	2	4	3	4	4	4	4	4
37	7	Male	4	4	5	2	1	4	4	4	3	3	3	3	3	5	3	3	2	4	4	3	4	3	4	3	3	1	3	4	3	3	3	3	2	2	3	4	3	4	4	4	4	4	4	4
38	7	Female	2	2	2	3	3	4	2	4	3	2	2	2	2	1	1	2	2	3	1	1	4	3	2	4	1	1	2	3	2	4	4	3	2	2	2	3	2	3	2	2	2	2	3	2
39	7	Female	4	3	4	1	1	5	4	2	4	5	5	3	3	3	3	4	4	3	2	2	5	4	3	3	2	3	4	5	5	5	5	4	5	2	4	3	3	4	4	4	4	4	4	5
40	7	Male	4	3	4	1	1	4	4	3	4	3	3	3	4	4	3	3	4	4	4	3	3	4	4	3	4	4	4	4	4	4	4	4	5	3	4	5	4	4	5	4	5	4	4	3
41	7	Female	3	3	3	3	3	3	3	4	4	4	3	3	4	4	4	4	4	4	4	3	4	4	5	5	5	5	4	4	5	5	5	5	5	4	4	4	4	4	3	3	4	4	4	4
42	7	Female	5	5	5	5	4	3	3	4	2	2	5	4	5	5	2	5	3	4	4	2	3	4	2	3	4	5	1	4	2	5	5	4	3	5	3	4	4	3	2	5	5	4	4	5
43	7	Male	3	3	5	2	1	4	3	3	4	3	4	4	3	3	4	4	3	4	4	3	4	5	3	4	5	4	5	5	4	5	5	5	3	4	3	4	3	5	5	5	5	3	5	5
44	7	Male	3	3	4	2	1	4	3	3	3	3	3	3	4	3	3	3	3	3	3	3	3	4	3	3	3	3	3	3	3	3	3	3	3	3	3	3	3	3	3	3	3	3	3	3
45	7	Male	4	5	4	2	3	3	3	2	4	3	3	3	4	2	4	4	3	5	3	4	4	4	4	4	2	2	4	3	4	4	4	4	4	4	4	4	4	4	4	4	4	4	4	4
46	7	Female	2	2	4	1	2	2	1	5	5	3	3	3	5	4	4	3	3	3	3	3	3	3	3	3	3	3	2	2	2	2	4	4	4	4	4	4	4	4	4	4	4	4	4	4
47	7	Female	5	5	5	3	2	5	5	4	5	4	5	4	5	4	5	5	5	5	5	5	5	5	5	5	5	5	5	5	5	5	5	5	5	5	5	5	5	5	5	5	5	5	5	5
48	7	Male	4	4	4	2	2	3	2	5	4	4	3	4	4	4	4	4	4	4	4	4	3	3	3	4	3	4	3	4	4	4	3	4	4	3	4	4	3	4	4	4	4	4	4	3
49	7	Female	4	3	5	2	5	3	3	5	5	5	5	5	5	5	5	5	5	5	5	5	5	5	5	5	5	5	5	4	5	4	5	5	5	5	5	4	3	3	5	5	5	5	5	5
50	7	Female	4	4	5	1	1	4	4	4	5	5	5	4	5	5	4	3	5	5	4	5	5	5	4	5	4	4	5	5	5	5	5	5	5	4	4	4	4	5	5	5	5	4	5	5
51	7	Male	3	4	4	1	1	3	1	4	4	3	4	2	4	2	4	4	4	4	4	3	3	2	2	2	5	3	3	3	3	3	3	3	3	3	3	3	3	3	3	3	3	3	3	3
52	7	Female	3	3	4	2	1	4	3	4	4	4	4	4	3	4	4	4	4	4	4	4	4	4	4	4	3	5	4	5	5	5	5	4	5	4	4	4	4	4	3	3	3	3	4	4
53	7	Female	4	4	5	2	1	5	4	2	5	4	3	4	5	4	4	4	4	4	4	4	4	4	4	4	4	4	4	4	4	4	4	5	5	5	5	5	5	5	5	5	5	5	5	5
54	7	Male	4	4	5	2	2	4	3	4	4	4	4	4	4	4	4	4	3	4	4	3	4	4	4	4	3	4	4	4	3	4	4	4	4	2	4	4	4	4	4	4	4	4	4	4
55	7	Female	4	4	4	4	3	3	1	3	3	3	3	4	3	4	3	1	2	1	2	2	1	2	5	2	1	3	3	4	4	2	4	3	2	3	5	5	3	2	4	2	3	3	1	1
56	7	Female	3	4	4	2	2	4	3	3	3	2	3	4	3	3	3	3	3	3	3	3	3	3	3	3	3	3	3	3	3	3	3	3	3	3	3	3	3	3	3	3	3	3	3	3
57	7	Male	5	4	4	2	2	4	4	2	4	4	4	4	4	4	4	4	4	4	4	4	4	4	4	4	4	4	4	4	4	4	4	4	4	4	4	4	4	4	4	4	4	4	4	4
58	7	Female	4	4	4	4	4	4	4	4	4	2	3	2	3	3	3	3	3	3	3	3	3	3	3	4	4	3	3	3	2	3	4	4	4	4	4	3	4	4	4	4	4	4	4	4
59	7	Male	5	5	5	5	5	4	5	5	4	4	4	5	4	5	4	5	4	5	4	5	4	5	4	5	4	5	4	5	4	5	4	5	4	5	4	5	4	5	4	5	4	5	4	5
60	7	Female	4	4	4	3	3	4	2	4	4	3	4	4	4	3	4	3	4	3	3	3	4	4	3	4	3	4	4	4	4	3	4	4	3	3	3	4	4	3	4	5	4	4	3	3
61	7	Male	3	4	5	3	2	4	2	2	4	4	4	5	5	5	5	3	3	3	3	3	3	3	3	3	3	3	3	3	3	3	3	3	3	3	3	3	3	3	3	3	3	3	3	3
62	7	Male	3	3	3	4	4	4	4	4	4	3	4	5	4	5	5	4	4	4	4	4	5	5	5	5	5	5	5	5	4	3	3	4	4	3	3	3	4	4	5	5	5	5	5	3
63	7	Female	4	4	5	2	2	4	4	4	4	4	4	4	4	4	4	5	5	5	5	5	5	5	5	5	5	3	5	5	5	5	5	5	5	5	5	4	5	5	5	5	5	5	5	5
64	7	Male	3	3	3	3	3	4	2	4	3	2	2	3	3	3	3	3	3	3	3	3	3	3	3	3	3	3	3	3	2	3	3	3	3	3	3	3	3	3	3	3	3	3	3	3
65	7	Female	4	4	5	3	1	5	4	5	5	5	5	5	5	5	3	5	5	5	4	4	4	4	4	4	4	4	4	4	4	4	4	4	5	5	5	4	5	4	4	4	5	5	5	5
66	7	Male	2	1	3	4	3	3	1	2	2	3	3	1	1	1	3	3	1	3	3	3	3	3	3	3	3	3	3	3	3	3	3	3	3	3	3	3	3	3	3	3	3	3	3	3
67	7	Male	3	4	5	1	1	1	5	5	5	5	5	5	5	5	5	1	2	2	2	3	3	3	3	3	3	3	3	4	4	4	4	4	4	4	4	5	5	5	5	5	5	5	5	5
68	7	Female	4	4	4	4	2	4	3	4	4	4	5	5	5	5	5	5	5	5	5	4	4	5	4	4	4	4	5	5	5	5	5	5	5	4	4	4	4	4	5	5	5	5	5	5
69	7	Female	4	4	5	2	2	4	3	4	5	4	4	4	4	4	4	4	4	4	4	4	4	4	4	4	3	3	4	4	4	4	4	4	4	4	4	4	4	4	4	4	4	4	4	4
70	7	Female	4	4	5	2	2	4	2	2	4	4	4	4	4	4	4	4	4	4	4	3	3	3	3	3	3	3	3	3	3	3	3	3	3	3	3	3	3	3	3	3	3	3	3	3
71	7	Female	2	3	3	4	3	2	4	2	3	1	2	2	3	2	3	2	2	3	4	3	3	3	3	3	3	3	3	3	3	3	3	3	3	3	3	3	3	3	3	3	3	3	3	3
72	7	Female	3	4	3	3	2	4	2	3	3	3	3	3	3	4	3	5	5	5	5	5	5	5	5	5	5	5	5	5	5	5	5	5	5	5	4	5	4	3	4	3	4	5	5	4
73	7	Male	3	4	3	4	4	3	4	3	4	4	3	4	3	3	2	3	2	2	3	3	2	3	2	3	2	3	2	3	2	3	2	3	2	3	2	3	2	3	2	3	2	3	2	3
74	7	Male	4	4	4	2	1	4	4	3	3	3	3	3	3	3	3	3	3	3	3	3	3	3	3	3	3	3	3	3	3	3	3	3	3	3	3	3	3	3	3	3	3	3	3	5
75	7	Female	5	5	5	5	5	5	5	5	5	5	5	5	5	5	5	4	5	4	5	5	5	5	5	5	5	4	5	5	5	5	4	4	4	5	5	5	4	5	4	5	4	4	4	5
76	7	Male	4	3	3	4	3	4	3	4	4	4	3	3	4	4	4	4	4	4	4	4	4	4	4	4	4	4	4	4	4	4	4	4	4	4	4	4	4	4	4	4	4	4	4	4
77	7	Male	4	4	4	2	1	5	2	1	3	4	4	3	4	4	4	4	4	4	4	3	4	4	4	4	4	4	4	4	4	4	4	4	3	4	4	4	4	4	4	4	4	4	4	4
78	7	Female	4	3	4	3	2	4	3	4	4	4	4	4	4	4	4	5	5	5	4	4	4	4	4	4	4	4	4	4	4	4	4	4	4	4	4	4	4	4	4	5	4	3	4	4
79	7	Female	3	3	3	4	4	4	3	4	5	4	4	4	3	2	3	4	4	4	4	3	4	3	3	4	3	3	3	3	4	4	4	4	4	4	4	4	4	4	4	4	4	4	4	4
80	7	Female	4	3	4	2	2	3	3	3	4	3	3	4	3	4	3	2	3	4	4	4	4	3	4	3	4	3	4	3	4	3	3	4	3	3	3	3	3	4	3	4	3	3	3	4
81	7	Female	4	3	4	2	2	3	3	3	4	3	3	3	3	4	3	2	3	4	4	4	4	3	4	3	4	3	4	3	3	3	4	3	4	3	3	4	3	2	3	4	3	3	3	3
82	7	Female	3	4	5	3	1	1	2	5	3	2	2	2	3	2	2	1	1	2	3	2	2	3	5	5	5	3	3	5	5	5	5	4	3	4	4	4	3	3	1	3	4	5	2	3
83	7	Female	4	4	5	3	1	1	2	5	3	2	2	2	4	2	2	2	3	3	4	2	5	5	5	5	3	3	5	5	5	5	5	4	4	3	4	3	4	5	5	5	4	5	5	5
84	7	Female	2	2	3	2	2	4	4	4	4	3	3	3	4	3	3	3	3	4	4	2	5	5	5	5	3	34	4	3	5	3	5	3	3	3	4	4	4	4	4	4	4	4	4	4
85	7	男	4	4	4	2	2	4	4	4	4	4	5	4	4	4	4	4	4	4	4	4	4	4	4	4	4	4	4	4	4	4	4	4	4	4	4	4	4	4	4	4	4	4	4	4
86	7	男	5	5	4	4	1	5	4	3	4	5	4	3	3	4	3	3	2	4	4	4	4	4	3	5	4	1	4	3	3	4	5	5	3	4	4	5	4	4	5	5	5	4	5	5
87	7	Female	4	4	4	2	4	5	3	5	5	5	5	3	4	5	5	4	5	5	5	4	5	5	5	5	3	3	5	5	5	5	5	5	5	3	5	5	5	5	5	5	5	5	5	5
88	7	Male	1	1	1	4	1	3	1	1	1	1	1	1	1	1	1	1	1	1	1	1	3	3	3	3	5	3	3	3	3	1	3	5	5	3	4	2	5	5	5	5	5	3	3	3
89	7	Male	3	4	4	4	4	5	5	4	5	3	3	3	3	3	2	4	2	4	4	3	5	5	5	4	2	3	3	4	5	5	5	4	3	3	4	4	4	5	5	5	5	5	5	5
90	7	Female	4	4	5	2	1	5	4	2	4	4	4	4	4	4	4	2	2	4	4	4	4	4	4	4	4	4	4	4	4	4	4	4	4	4	4	4	4	4	4	4	4	4	4	4
91	7	Male	2	2	4	3	1	4	2	3	2	2	2	2	1	3	1	2	2	4	4	1	5	4	4	4	3	3	1	3	3	3	3	3	3	3	3	3	3	3	3	3	3	3	3	3
92	7	Female	3	3	4	3	4	3	3	5	4	1	1	2	2	5	3	1	1	1	3	3	3	4	3	3	4	3	3	3	4	3	3	3	1	3	3	2	3	3	3	3	3	3	3	3
93	7	Female	5	4	3	2	1	4	3	2	4	3	1	3	5	5	3	2	2	3	3	2	4	4	3	4	2	3	3	2	3	4	3	2	3	3	3	4	3	4	3	3	2	3	3	3
94	7	Male	4	4	4	3	3	3	3	4	4	4	4	4	4	4	4	4	4	4	4	4	4	4	3	3	3	3	4	4	5	3	4	3	2	3	4	3	3	3	3	2	3	3	3	3
95	7	Female	3	4	4	2	2	3	3	3	4	3	2	2	3	4	4	3	3	3	3	2	4	4	4	4	2	2	3	5	5	5	5	5	5	5	5	5	5	5	5	5	5	5	5	5
96	7	Male	1	2	5	4	1	3	2	4	4	4	3	3	2	4	4	5	3	5	5	5	5	5	5	5	5	5	4	4	4	4	4	4	3	2	4	1	1	1	1	1	1	1	1	1
97	7	Male	1	5	5	1	1	5	5	5	5	5	5	5	5	5	5	3	3	3	3	3	3	3	3	3	3	3	3	3	3	3	3	3	3	3	3	3	5	5	5	5	5	5	5	5
98	7	Male	3	4	4	2	1	5	2	2	3	3	4	2	2	2	2	3	3	3	3	3	3	3	3	3	3	3	3	3	3	3	3	3	3	3	3	3	3	5	5	5	5	5	5	5
99	7	Female	2	3	4	5	2	4	3	4	3	4	3	5	2	3	3	5	4	5	5	1	5	5	5	3	2	1	4	5	5	5	5	5	5	2	3	4	1	3	3	3	3	3	3	3
100	7	Female	3	3	3	2	4	4	3	3	4	4	3	3	1	5	3	4	4	4	4	1	5	5	3	1	3	1	5	5	5	5	5	5	1	4	4	3	3	3	3	3	3	3	3	3
101	7	Female	3	5	4	3	3	4	2	4	2	3	3	3	3	3	3	3	3	3	3	3	5	5	3	3	3	1	3	3	3	3	3	4	3	3	3	3	3	3	3	3	3	3	3	3
102	7	Male	3	4	4	3	2	5	4	3	3	3	3	3	3	3	3	3	3	3	3	3	3	3	3	3	3	3	3	3	3	3	3	3	3	3	3	3	3	3	3	3	3	3	3	3
103	7	Female	3	1	2	4	2	4	2	2	5	5	5	5	3	3	2	3	3	3	3	3	3	3	3	3	3	3	3	3	3	3	3	3	3	3	3	3	3	3	4	2	2	2	3	3
104	7	Female	5	5	5	2	2	5	4	4	4	4	3	3	4	3	3	4	4	4	3	4	4	4	4	4	3	4	4	4	4	4	4	4	3	4	4	4	4	4	4	4	4	4	4	4
105	7	Male	1	1	5	5	1	4	5	5	5	5	5	5	5	5	5	3	3	3	3	3	5	5	5	5	5	5	5	5	5	5	5	5	5	5	5	5	5	5	5	5	5	5	5	5
106	7	Male	5	5	5	1	1	5	5	5	5	5	5	5	5	5	5	5	5	5	5	5	5	5	5	5	1	1	5	5	5	5	5	5	5	5	5	5	5	5	5	5	5	5	5	5
107	7	Female	4	3	4	1	1	4	5	5	5	4	3	4	4	5	4	4	4	4	3	4	4	4	4	4	3	3	4	4	4	4	4	4	4	4	4	4	4	4	4	4	4	4	4	4
108	7	Male	3	5	3	2	3	5	3	1	5	3	3	2	2	3	2	5	5	5	5	5	5	5	5	5	5	5	5	5	5	5	5	5	5	5	5	5	5	5	5	5	5	5	5	5
109	7	Female	4	4	3	2	3	4	4	4	5	3	3	3	3	3	3	3	3	4	4	3	4	5	3	3	3	3	3	3	3	3	3	3	3	5	3	3	4	3	3	4	4	3	5	4
110	7	Male	5	5	5	2	2	5	4	2	5	5	5	5	4	5	5	5	5	5	5	5	5	5	5	5	4	5	5	5	5	5	5	5	5	5	5	5	5	5	5	5	5	5	5	5
111	7	Male	5	5	5	2	2	5	4	2	5	5	5	5	4	5	5	5	5	5	5	5	5	5	5	5	5	5	5	5	5	5	5	5	5	5	5	5	5	5	5	5	5	5	5	5
112	7	Female	3	4	4	3	1	4	3	4	5	3	3	3	3	3	3	3	3	3	3	3	3	3	3	3	3	3	3	3	3	3	3	3	3	3	3	3	3	3	3	3	3	3	3	3
113	7	Female	4	5	4	3	3	3	4	3	4	4	4	4	4	4	4	4	4	4	3	4	4	4	4	4	3	3	3	3	3	4	4	5	3	4	4	3	4	4	4	4	3	3	3	3
114	7	Female	3	3	4	2	2	3	3	3	3	3	5	3	5	3	3	3	3	3	3	3	3	3	3	3	3	3	3	3	3	3	3	3	3	3	3	3	3	3	3	3	3	3	3	3
115	7	Female	3	2	4	4	4	4	4	4	3	3	3	3	3	3	3	3	3	3	3	3	3	3	3	3	3	3	3	3	3	3	3	3	3	3	3	3	3	3	3	3	3	3	3	3
116	7	Male	3	4	4	3	1	2	4	5	2	2	2	2	3	1	1	2	3	2	3	2	4	4	4	3	2	1	3	2	2	2	5	4	3	2	2	2	2	4	2	4	2	4	3	3
117	7	Male	3	3	5	2	1	4	4	4	4	4	4	3	4	4	4	3	4	4	5	3	5	5	5	5	4	4	5	5	5	5	5	5	4	4	5	5	4	5	5	5	5	5	5	5
118	7	Male	5	4	5	2	1	4	4	4	4	5	5	5	5	5	4	4	4	4	4	5	5	5	5	5	4	3	4	4	4	5	4	5	5	5	4	4	4	4	4	4	4	5	5	4
119	7	Male	3	3	4	2	1	5	2	3	3	2	2	3	2	4	2	3	4	3	4	3	4	3	4	3	4	3	4	3	4	3	4	3	4	3	4	3	3	4	3	4	3	3	5	4
120	7	Male	4	4	5	2	1	4	2	4	4	5	4	3	3	4	3	4	5	4	3	2	5	5	4	3	4	3	5	3	4	4	5	5	3	4	5	5	3	4	4	4	4	4	4	4
121	7	Male	4	4	4	2	1	4	4	3	4	4	4	3	3	3	4	3	3	4	4	3	4	3	3	4	3	2	2	3	4	3	4	4	4	4	4	4	4	5	5	5	2	5	4	4
122	7	Male	3	3	4	2	2	3	3	3	4	3	3	4	4	4	3	3	3	4	4	3	5	4	3	3	2	4	3	4	4	4	4	4	3	3	4	3	3	4	4	4	4	4	4	4
123	7	Male	3	4	5	2	2	4	3	2	5	4	4	3	3	5	4	3	4	4	4	3	3	4	5	3	2	3	4	3	5	4	3	3	2	2	3	3	4	4	3	3	2	2	3	4
124	7	Male	1	1	5	2	2	1	1	1	1	3	2	1	1	1	1	1	3	5	5	2	5	4	4	1	1	1	2	1	5	4	5	4	1	4	2	3	3	5	5	5	5	5	1	1
125	7	Male	1	1	1	1	5	1	1	1	1	1	4	1	1	1	1	1	1	1	1	1	5	5	5	1	1	1	1	5	1	5	1	5	5	1	1	1	1	1	1	1	1	5	5	1
126	7	Male	5	5	5	1	1	5	5	3	5	5	3	3	3	5	5	5	5	5	5	5	5	5	5	5	3	3	3	3	5	5	5	5	5	5	5	5	5	5	5	5	5	5	5	5
127	7	Male	1	1	4	3	5	4	1	1	1	3	2	1	1	1	1	1	1	1	1	1	1	1	1	1	1	1	1	1	3	2	1	1	1	1	1	1	1	1	1	1	1	1	1	4
128	7	Male	4	4	4	3	2	4	5	5	5	3	3	4	3	3	3	4	4	4	4	3	5	5	5	5	5	5	4	4	4	4	5	5	4	3	4	5	5	5	5	5	5	4	5	5
129	7	Male	5	5	5	1	1	5	5	5	5	5	5	5	5	5	5	5	5	5	5	5	5	3	3	4	5	4	4	3	4	2	4	3	1	4	1	4	3	4	3	5	2	3	4	5
130	7	Male	4	4	5	2	1	4	4	5	4	3	4	3	4	3	2	4	4	5	5	4	4	4	4	5	4	4	3	3	4	4	4	4	4	3	4	4	4	5	5	4	4	5	5	5
131	7	Male	4	4	4	3	1	4	3	4	5	3	4	3	3	3	5	4	3	3	3	4	4	4	4	3	3	3	3	4	4	4	3	5	3	4	4	3	4	4	4	4	4	3	4	4
132	7	Male	1	1	1	2	1	1	1	1	1	1	3	1	1	1	1	1	3	1	1	1	4	4	1	1	1	2	1	2	1	2	5	1	1	1	1	1	1	4	1	5	1	1	1	2
133	7	Male	1	3	3	3	1	5	1	3	3	3	1	3	1	1	1	1	1	1	1	1	1	5	1	3	3	3	3	3	3	3	3	3	3	3	3	3	3	3	3	3	3	1	3	5
134	7	Male	5	5	5	5	2	5	5	2	5	5	5	5	5	5	5	5	5	5	5	5	5	5	5	4	3	2	5	5	5	4	5	5	5	4	5	5	5	5	5	5	5	5	5	5
135	7	Male	3	3	3	1	1	4	4	3	4	2	4	5	5	5	5	5	5	5	5	4	5	5	5	4	3	4	5	5	5	5	5	4	3	4	5	5	3	4	4	5	5	5	4	5
136	7	Male	4	5	5	4	3	4	3	3	5	4	5	3	4	3	4	3	4	3	4	3	5	5	4	4	3	4	4	3	4	4	5	5	4	4	4	5	4	5	5	5	5	4	5	5
137	7	Male	4	4	5	2	1	5	5	3	5	3	3	3	3	4	4	4	4	5	5	3	4	5	2	3	4	3	3	3	3	3	3	4	3	4	2	4	3	5	3	5	5	1	5	5
138	7	Male	4	4	4	1	2	5	4	4	4	4	4	4	4	5	4	4	5	5	4	3	5	5	5	4	2	3	3	4	4	4	5	4	5	5	5	4	4	5	4	4	5	5	5	5
139	7	Male	2	2	4	1	1	5	3	3	4	3	2	3	4	4	3	2	2	4	3	5	5	5	5	5	5	5	5	4	5	4	5	4	5	4	5	4	5	4	5	4	5	4	5	4
140	7	Male	3	3	5	5	1	5	3	5	5	4	5	5	3	3	3	5	5	5	5	5	5	5	5	5	5	3	5	5	5	5	5	5	5	5	5	5	5	5	5	5	5	5	5	5
141	7	Male	3	4	3	2	1	4	4	5	4	4	4	3	3	4	4	5	5	5	4	5	5	5	5	4	5	5	4	3	4	4	3	4	5	4	4	5	3	4	4	4	4	4	4	4
142	7	Male	4	4	4	1	1	4	3	3	4	3	3	4	4	3	3	3	4	3	1	3	5	5	5	5	1	3	5	5	5	5	5	5	5	5	5	5	5	5	5	5	5	5	5	5
143	7	Female	5	5	4	2	2	5	5	5	5	5	5	5	5	5	5	5	5	5	5	5	5	5	3	5	5	5	2	5	5	5	5	4	5	3	4	4	5	5	5	5	5	5	5	5
144	7	Female	4	4	4	3	3	4	3	4	3	3	3	3	2	3	2	2	3	3	3	3	4	3	2	3	3	2	2	2	3	3	4	4	3	3	3	4	4	4	4	4	4	3	4	4
145	7	Female	4	4	4	1	1	4	3	4	5	3	3	3	4	2	3	2	3	3	3	3	3	4	4	4	3	2	3	3	4	4	4	4	3	3	4	4	3	4	3	4	4	4	3	4
146	7	Female	4	4	4	2	1	2	3	4	4	3	4	4	4	3	3	4	4	4	4	3	5	4	3	4	2	2	4	4	4	4	4	3	4	4	4	4	4	5	3	5	5	5	5	5
147	7	Female	3	3	4	2	1	5	3	1	4	2	4	3	4	4	2	2	2	5	4	4	5	5	4	4	2	2	3	4	4	4	4	4	3	3	4	4	5	5	5	5	5	4	4	4
148	7	Female	3	3	5	2	1	4	2	1	5	2	4	1	2	3	3	4	2	4	4	4	5	5	3	1	3	3	2	4	4	5	5	5	1	2	2	3	4	5	5	5	4	3	5	5
149	7	Female	2	2	4	4	1	4	2	2	4	2	2	4	2	4	2	4	2	4	4	2	5	4	4	5	2	3	4	5	4	5	5	4	2	2	2	2	2	5	2	5	2	3	1	2
150	7	Female	3	4	4	3	2	4	3	3	4	2	2	3	3	2	2	3	3	3	4	2	4	4	2	3	2	3	4	3	3	4	4	4	3	3	4	3	3	4	3	4	4	3	4	4
151	7	Female	4	4	3	1	1	4	4	3	3	3	3	4	4	3	3	3	4	4	4	3	4	3	2	2	4	1	4	3	3	5	3	5	4	2	2	2	2	2	4	4	4	3	4	4
152	7	Female	5	5	5	1	1	5	4	4	4	4	4	3	3	4	4	3	4	5	3	4	4	4	4	4	1	2	5	5	5	5	5	5	5	4	4	5	4	5	4	4	5	5	5	5
153	7	Female	5	4	4	2	1	5	4	4	5	4	4	4	4	4	3	4	4	5	3	4	5	5	5	5	2	3	4	4	4	5	4	4	4	5	4	5	5	5	5	5	5	5	5	5
154	7	Female	3	2	4	4	5	4	3	2	4	3	2	2	3	2	2	2	2	4	4	4	4	2	2	4	2	2	2	2	2	4	4	4	3	4	2	5	4	5	5	5	5	5	5	5
155	7	Female	2	4	5	2	1	4	2	2	3	2	2	2	4	2	2	2	2	3	3	2	4	4	3	3	3	3	3	3	4	4	4	3	4	3	4	3	3	4	4	4	4	4	4	4
156	7	Female	2	3	4	2	1	4	1	4	2	1	1	1	3	4	1	3	4	4	4	2	5	4	2	3	1	3	4	4	4	5	5	4	5	2	4	4	1	5	2	3	1	1	4	5
157	7	Female	2	2	4	4	2	3	2	2	3	3	3	3	4	4	2	2	2	3	4	2	4	4	3	3	4	3	3	4	4	4	4	4	3	3	3	4	4	4	4	4	4	4	4	4
158	7	Female	3	4	4	2	2	3	3	4	3	3	4	3	3	4	4	3	3	3	4	4	4	4	3	3	3	3	3	4	3	4	4	4	4	3	4	3	3	4	3	4	3	3	4	4
159	7	Female	5	5	5	2	1	4	4	3	5	5	5	4	5	4	4	5	4	4	4	4	4	4	4	5	4	3	4	5	5	5	5	5	4	5	5	5	5	5	5	5	5	5	5	5
160	7	Female	4	3	4	2	1	5	2	3	3	2	2	3	4	4	4	4	3	4	4	3	4	4	3	4	3	3	3	2	3	4	3	3	4	3	4	4	3	4	3	4	3	3	5	4
161	7	Female	5	5	5	1	1	5	5	4	4	5	5	3	5	5	5	5	5	5	5	4	5	5	5	3	4	3	4	5	5	5	5	5	5	4	4	4	4	5	5	5	4	5	5	5
162	7	Female	4	4	5	2	2	4	4	4	2	3	3	4	5	4	3	4	3	4	4	4	4	4	4	4	4	4	4	3	4	4	4	4	4	3	4	5	4	5	5	5	4	3	4	5
163	7	Male	4	4	4	5	4	4	3	3	4	3	3	4	3	4	4	3	3	3	4	2	4	4	4	4	4	3	4	3	4	4	2	3	3	3	4	2	2	4	4	4	2	2	4	4
164	7	Male	1	1	4	1	3	3	3	2	1	1	1	1	1	1	1	1	1	1	1	1	1	1	1	4	3	1	1	1	1	5	1	4	1	1	1	1	1	4	4	4	4	1	3	3
165	7	Male	2	3	3	2	3	3	3	3	3	2	2	2	2	2	2	2	2	2	3	2	3	3	2	2	3	3	3	3	3	4	4	2	3	3	3	3	3	3	3	3	3	3	3	3
166	7	Male	4	1	1	1	1	1	1	1	1	1	4	4	4	4	4	4	4	4	4	4	4	4	4	4	4	4	4	4	4	4	4	4	4	4	4	4	4	4	4	4	4	4	4	4
167	7	Male	3	4	4	3	2	3	3	3	4	3	3	3	3	3	3	3	3	3	3	3	4	4	4	3	2	3	3	4	4	4	4	3	3	3	3	3	3	3	3	4	4	3	3	3
168	7	Male	4	4	4	4	2	5	5	4	5	4	5	4	4	5	4	4	5	5	4	5	4	4	4	5	4	3	5	5	5	5	5	5	4	3	3	4	4	5	5	5	5	5	5	5
169	7	Male	3	4	3	1	1	3	2	3	3	2	3	3	3	3	3	3	3	3	3	3	3	3	3	3	3	3	3	3	3	3	3	3	3	3	3	3	3	3	3	3	3	3	3	3
170	7	Male	1	1	3	3	5	1	1	1	1	1	1	1	1	1	1	1	1	1	1	1	1	1	1	1	1	1	1	1	1	1	1	1	1	1	1	1	1	3	3	3	3	3	3	3
171	7	Male	4	5	3	1	3	5	1	4	5	5	5	3	4	3	3	3	4	5	5	4	3	5	5	5	1	1	5	4	3	5	4	3	3	4	3	5	3	5	5	5	5	5	5	5
172	7	Male	4	3	1	1	1	1	2	1	4	4	3	3	3	4	2	5	5	5	5	5	5	5	5	5	5	5	5	5	5	5	5	5	5	5	5	5	5	5	5	5	5	5	5	5
173	7	Male	3	3	4	2	4	3	3	4	3	3	3	2	3	4	3	3	3	4	3	3	2	3	4	2	2	2	3	3	3	3	4	3	3	3	4	3	3	3	3	3	3	3	3	3
174	7	Male	3	5	5	5	1	5	5	5	5	4	3	2	1	5	1	5	5	5	5	5	4	4	4	4	5	5	5	5	4	4	4	5	4	4	5	4	5	4	5	3	4	1	4	5
175	7	Male	3	1	4	1	1	4	1	3	1	1	3	3	3	3	3	3	1	3	1	3	1	3	1	3	1	3	1	3	1	3	1	3	2	4	1	1	4	5	5	5	5	5	5	5
176	7	Male	3	3	3	3	3	5	3	4	4	4	4	4	4	4	4	4	4	4	4	1	5	2	2	4	4	4	4	4	4	4	4	4	4	4	4	4	4	5	5	5	5	5	5	5
177	7	Male	2	3	3	1	1	4	3	2	3	2	3	2	2	2	2	2	2	2	2	2	3	2	2	3	1	1	3	2	2	3	3	4	1	2	3	3	2	3	3	3	3	3	3	3
178	7	Male	4	3	4	3	4	5	5	3	3	3	2	3	4	5	4	3	3	4	5	1	5	5	4	5	5	2	4	3	3	4	4	3	2	1	3	4	3	4	4	5	5	4	5	3
179	7	Male	3	3	4	3	1	4	3	4	3	3	3	3	4	5	3	3	3	3	4	3	4	4	3	3	3	3	3	3	4	3	3	3	3	3	3	3	3	4	4	4	3	5	4	3
180	7	Male	4	3	4	2	2	4	4	5	4	3	3	4	4	4	3	3	4	4	4	3	4	5	5	5	1	2	4	5	5	5	5	4	5	3	4	5	5	5	5	4	4	4	4	5
181	7	Male	1	1	5	3	1	5	1	2	5	5	5	3	2	4	4	2	2	2	2	1	1	5	5	5	5	5	5	3	2	4	2	4	2	4	2	4	3	4	5	5	5	5	5	5
182	7	Male	5	3	3	3	2	2	5	5	5	5	5	5	5	5	5	1	2	3	3	3	3	4	5	5	4	5	3	5	5	5	5	5	5	5	5	3	5	2	5	5	4	4	5	5
183	7	Male	3	3	4	4	2	5	3	4	4	3	3	3	3	3	4	3	3	4	3	3	2	1	1	1	3	3	3	3	1	1	1	3	3	4	3	4	3	5	3	3	3	4	3	3
184	7	Male	3	3	4	3	1	4	1	1	3	1	1	1	4	1	1	3	1	2	4	1	4	1	1	1	3	3	1	3	1	1	1	3	3	1	1	4	3	1	4	4	4	4	3	4
185	7	Female	2	4	3	3	1	4	3	2	5	4	4	3	4	2	2	2	2	2	2	2	2	2	2	2	4	3	3	3	3	3	3	3	3	4	4	4	4	4	4	4	4	3	3	3
186	7	Female	5	5	5	1	1	5	4	4	5	4	4	4	3	3	3	3	4	3	5	3	5	3	3	5	1	3	5	5	5	3	4	4	2	4	5	3	5	3	3	3	3	3	3	3
187	7	Female	4	4	4	2	1	4	3	3	4	3	3	3	2	4	4	5	4	4	3	2	4	3	2	3	1	1	3	4	4	4	4	4	3	2	2	2	3	3	4	3	3	3	5	4
188	7	Female	3	4	3	4	4	2	2	4	5	1	4	3	2	3	1	1	1	4	4	1	5	4	2	3	4	4	3	2	2	2	3	2	1	2	4	2	3	2	2	4	3	2	4	2
189	7	Female	3	3	3	4	2	4	4	4	4	2	3	2	3	4	2	2	2	2	3	2	3	3	2	4	3	4	2	3	2	3	3	4	4	4	4	3	3	4	3	4	4	4	4	4
190	7	Female	4	3	4	2	1	4	3	4	4	3	4	3	4	4	4	3	4	4	4	4	4	3	4	3	3	4	3	4	4	5	4	4	4	4	4	3	3	4	5	4	4	5	4	5
191	7	Female	3	3	3	3	2	3	3	3	3	3	3	3	3	3	3	2	3	3	3	3	3	3	3	4	3	3	3	4	3	3	3	3	3	3	4	3	3	3	4	4	4	4	4	4
192	7	Female	5	5	5	1	4	5	5	5	5	5	5	5	5	5	5	4	2	5	5	5	5	5	5	5	5	5	5	5	5	5	5	5	5	5	5	5	5	5	5	5	4	5	5	5
193	7	Female	5	5	5	2	1	4	4	3	3	2	4	3	3	4	4	3	2	2	3	2	4	3	4	4	4	4	4	3	4	3	4	4	4	3	3	4	3	4	4	4	4	4	4	4
194	7	Female	2	3	4	3	3	3	3	2	3	3	3	3	3	3	3	3	3	4	3	3	4	2	2	4	1	1	1	3	3	3	3	3	2	2	2	3	3	4	4	3	3	3	4	4
195	7	Female	2	4	3	3	1	4	2	2	5	2	5	1	2	3	3	3	3	3	4	2	4	5	3	3	3	3	3	5	4	4	1	5	3	2	3	2	4	3	3	3	3	3	3	3
196	7	Female	3	4	3	2	2	3	3	3	4	3	3	3	4	3	3	3	3	4	3	4	4	4	4	3	3	3	3	3	3	3	3	3	3	3	4	3	3	3	4	4	4	3	3	3
197	7	Female	4	4	5	2	2	4	2	4	5	4	4	3	4	4	3	4	4	3	4	4	4	4	3	4	3	3	4	3	4	4	5	3	3	5	5	4	3	4	3	4	5	5	4	4
198	7	Female	5	5	4	1	1	5	4	2	2	2	4	3	3	4	3	3	4	5	5	2	5	5	3	5	1	1	3	5	5	5	5	5	2	1	5	4	4	4	4	4	4	4	4	4
199	7	Female	4	5	5	4	4	3	3	2	4	3	3	3	3	3	3	3	3	4	4	3	3	4	3	3	3	3	3	3	4	4	4	3	3	3	4	4	4	4	3	4	4	4	4	3
200	7	Female	3	3	4	4	2	4	3	4	4	4	3	5	2	5	4	4	3	3	2	4	5	5	4	5	4	3	3	3	4	4	5	3	2	2	4	3	4	5	5	5	4	3	5	3
201	7	Female	2	4	5	2	2	5	2	2	4	4	5	4	4	5	4	4	5	4	5	5	5	5	5	5	4	3	5	5	5	4	5	5	5	5	5	5	5	4	4	4	5	5	5	5
202	7	Female	3	4	4	2	2	3	3	5	5	2	2	2	3	4	2	3	3	4	4	3	4	4	3	3	3	3	3	2	4	4	4	3	3	3	3	4	4	3	4	4	4	4	4	4
203	7	Female	3	3	4	2	1	2	3	4	2	3	3	3	2	3	2	1	3	3	2	3	2	3	3	3	2	3	3	3	4	4	3	3	4	4	3	4	3	4	3	4	4	5	4	5
